# Supplementary material for: Quantifying Gut Microbial Short-Chain Fatty Acids and Their Isotopomers in Mechanistic Studies Using a Rapid, Readily Expandable LC–MS Platform
Source: Anal Chem. 2024 Jan 30;96(6):2415–24. doi: 10.1021/acs.analchem.3c04352 (PMC10867797; doi:10.1021/acs.analchem.3c04352)
Supplement: Supplementary file 2 — ac3c04352_si_002.xlsx [file ac3c04352_si_002.xlsx]

## Sheet: Table S3
Cecal Content SCFA Concentration (μmol/g)
0 means value lower than LOQ
Sample	Acetic Acid	Propionic Acid	Butyric Acid	Lactic Acid	Isobutyric Acid	Valeric Acid	IsoValeric Acid	2-MethylButyric Acid	Caproic Acid	2,2-DimethylButyric Acid	2-MethylValeric Acid	3-MethylValeric Acid	4-MethylValeric Acid	Succinic Acid	Indole-3-Propionic Acid	Indole-3-Butyric Acid	indole-3-Acetic Acid	indole-3-Lactic Acid
Low Fat 1	33.5329	7.70631	1.94062	1.50784	0.779641	0.451242	0.447528	0.391427	0	0	0	0	7.91444e-05	0.0786905	0.000457234	0.00189074	0.0181243	0
Low Fat 2	25.6583	6.16645	1.59807	1.71168	0.632293	0.313362	0.364842	0.279841	0	0	0	0	0.000435107	0.0504605	0.000412478	0.00137535	0.0289337	0
Low Fat 3	45.7245	7.88812	1.77411	2.21088	0.820326	0.603012	0.550574	0.424779	0	0	0	0	0.000558279	0.112245	0.000559536	0.0014514	0.0223635	0
Low Fat 4	58.7277	11.1264	4.00945	2.5968	1.01166	0.85	0.734607	0.507775	0	0	0	0	0.00216098	0.156641	0.000674811	0.00583566	0.020059	0
Low Fat 5	34.3088	8.17358	3.49354	2.06291	0.846889	0.529627	0.501244	0.425519	0	0	0	0	0.00130367	0.079106	0.000489184	0.00110594	0.0216073	0
Low Fat 6	39.4719	7.72574	2.46945	1.65024	0.69441	0.467139	0.477164	0.339883	0	0	0	0	0.000234665	0.0938605	0.000449044	0.000212821	0.019433	0
Low Fat 7	36.6673	7.63276	2.69112	1.85618	0.663373	0.505587	0.434033	0.351815	0	0	0	0	0.00091998	0.119302	0.000544569	0.00172235	0.0176208	0
Low Fat 8	53.9787	9.2338	4.93937	2.26597	0.931339	0.977568	0.776565	0.498881	0	0	0	0	0.00325537	0.0613907	0.00049939	0	0.0313534	0
Low Fat 9	34.8649	6.1082	3.95734	0.832332	0.690868	0.634705	0.384888	0.321792	0	0	0	0	0.00162901	0.0458358	0.000677341	0.00267308	0.0151067	0
Low Fat 10	63.2927	12.1136	4.6436	1.78464	1.02854	0.778634	0.703385	0.502808	0	0	0	0	0.0011922	0.0783444	0.000469122	0.00340785	0.0270449	0
High Fat 1	9.57757	2.55838	0.91447	0.42929	0.368632	0.161603	0.18945	0.166362	0	0	0	0	0	0.107409	0.000434353	0.000752444	0.0403548	0
High Fat 2	64.7439	11.1275	8.95032	2.53094	1.03974	1.23064	0.638061	0.49641	0	0	0	0	0.0012882	0.452538	0.000474355	0	0.0910548	0
High Fat 3	53.5457	10.4309	6.11889	1.15886	0.991888	0.785062	0.553335	0.460193	0	0	0	0	0.000766044	0.07579	0.000649151	0	0.0555472	0
High Fat 4	38.0998	6.20016	2.70795	1.05265	0.603986	0.425717	0.387055	0.288323	0	0	0	0	6.35198e-05	0.197013	0.000557582	0.000780992	0.0269093	0
High Fat 5	46.5035	8.93511	3.26742	1.49912	1.10934	0.848248	0.794485	0.627395	0	0	0	0	0.00101809	0.325124	0.00056807	3.13745e-06	0.0497158	0
High Fat 6	34.2625	8.14446	3.68259	0.888686	1.11036	0.704113	0.728443	0.576722	0	0	0	0	0.000458679	0.0789022	0.000581577	0.001067	0.0605639	0
High Fat 7	23.6989	3.60419	2.85405	0.675304	0.39508	0.433828	0.304392	0.210147	0	0	0	0	0.000661794	0.273051	0.000320389	0.000455051	0.0101278	0
High Fat 8	44.6509	8.38866	5.53101	1.27126	1.3254	0.834815	0.804566	0.604703	0	0	0	0	0.00126851	0.057148	0.000501463	0	0.088952	0
High Fat 9	50.822	8.68054	4.83013	0.926047	1.0774	0.734058	0.626331	0.458321	0	0	0	0	0.00116623	0.0239255	0.00019742	0	0.131646	0
High Fat 10	51.4294	8.57022	3.68134	1.65102	0.972716	0.793943	0.706666	0.575265	0	0	0	0	0.000880539	0.256809	0.000317338	0	0.0504707	0
High Fat 11	45.9359	10.0072	2.74246	1.5111	1.07307	0.921285	0.84795	0.520121	0	0	0	0	0.00153536	0.076687	0.000356405	0	0.113423	0
High Fat 12	63.3662	12.5902	7.20741	1.83953	0.862369	2.74277	0.804308	0.651287	0	0	0	0	0.00781386	0.808553	0.000370115	0.000569167	0.0126453	0
High Fat 13	41.8499	9.65084	3.51396	1.98518	0.853026	0.67026	0.601402	0.450831	0	0	0	0	0.00111396	0.300339	0.000580939	0.0012119	0.0335996	0
High Fat 14	35.0833	6.65223	2.67791	1.69854	0.893146	0.740348	0.666034	0.563574	0	0	0	0	0.00123616	0.373332	0.000435935	0.000272193	0.0316977	0
High Fat 15	41.4589	11.1167	6.82382	0.670977	1.58182	1.32443	1.38968	0.890325	0	0	0	0	0.00289634	0.132912	0.000589097	0.000410937	0.109241	0
High Fat 16	52.1723	10.58	4.27687	1.29618	0.713222	0.652359	0.424106	0.332845	0	0	0	0	0.000254322	0.0863319	0.000317743	0.000552708	0.0199758	0
High Fat 17	36.555	6.89931	3.34028	2.39188	0.869792	0.627688	0.597791	0.447103	0	0	0	0	3.57766e-05	0.03205	0.000463345	0.00113542	0.0707779	0

## Sheet: Table S4
Bioreactor SCFA Concentration (μg/ml)
0 means value lower than LOQ
Sample	Acetic Acid	Propionic Acid	Butyric Acid	Lactic Acid	Isobutyric Acid	Valeric Acid	IsoValeric Acid	2-MethylButyric Acid	Caproic Acid	2,2-DimethylButyric Acid	2-MethylValeric Acid	3-MethylValeric Acid	4-MethylValeric Acid	Succinic Acid	Indole-3-Propionic Acid	Indole-3-Butyric Acid	indole-3-Acetic Acid	indole-3-Lactic Acid
Subject 1
Day3-R1	1168.12	195.341	139.288	114.849	1.59438	3.6414	2.76659	1.94449	0	0	0	0	0	127.976	0.0103803	0	0.0232122	0
Day3-R2	1192.07	209.505	142.505	88.2701	1.52604	3.4806	2.48494	1.6615	0	0	0	0	0	126.693	0.0100767	0	0.0227271	0
Day3-R3	1152.17	200.899	137.79	118.789	1.49363	3.39328	2.35236	1.66672	0	0	0	0	0	115.119	0.0102076	0	0.0228509	0
Subject 2
Day3-R1	1331.23	590.477	935.968	609.631	11.1309	14.3967	8.29186	21.3558	3.65737	0	0	0	5.99967	46.5158	0.0145974	0.00193528	0.189022	0
Day3-R2	1287.6	644.447	1081.31	1071.22	17.7246	20.0096	40.8056	26.2234	4.45705	0	0	0	0.54923	23.9777	0.013395	0.00092132	0.353944	0
Subject 3
Day3-R1	1522.24	204.164	152.586	159.383	1.72073	2.94759	2.47883	2.66337	1.4155	0	0	0	0.434369	98.6109	0.00476286	0	0.0633334	0
Day3-R2	1314.91	184.898	172.851	179.56	4.11578	3.72925	9.81663	9.93041	1.80266	0	0	0	0.819196	106.06	0.0059637	0	0.0831514	0
Day3-R3	1310.46	184.588	133.809	113.897	2.09509	3.62789	2.97194	3.04744	1.82583	0	0	0	0.42219	118.929	0.00495108	0	0.0542046	0
Subject 4
Day3-R1	209.408	344.759	1642.59	0	30.6904	54.403	74.5577	31.5541	1.38549	0	0	0	0.0269842	138.85	0.0271435	0	0.63647	0
Day3-R2	211.605	344.748	1688.27	0	30.0103	52.2204	67.7324	30.1045	0.624808	0	0	0	0.0422634	140.396	0.0253941	0	0.511113	0
Day3-R3	198.068	315.894	1561.66	0	29.301	46.6061	59.3724	28.4527	0.579652	0	0	0	0.0273799	133.044	0.0252199	0	0.520904	0
Subject 5
Day3-R1	1640.5	180.824	77.644	204.464	2.8657	1.93797	5.60136	3.39972	0	0	0	0	0.0196079	98.707	0.00228165	0.00109202	0.0306616	0
Day3-R2	1754.65	165.241	64.7063	211.181	2.9708	1.90358	5.58319	3.58579	0	0	0	0	0.0250017	85.9624	0.00195863	0	0.0341524	0

## Sheet: Table S5
13C Fermentations Monosaccharide analysis (mg of monosaccharide/ mL of sample)
	Substrate	Time Point	Fermentation	Glucose	Galactose	Fructose	Xylose	Arabinose	Fucose	Rhamnose	GlcA	GalA	GlcNAc	GalNAc	Mannose	Allose	Ribose	13C6 Glucose
	13C6 Glucose	0 hr	Biffidobacterium	0.187229	0.04921	0	0	0	0.0166731	0	0	0	0	0	0.15948	0.000398599	0.0786636	1.57569
	13C6 Glucose	0 hr	Biffidobacterium	0.163812	0.0415609	0	0	0	0.0156688	0	0	0	0	0	0.160479	0	0.0932803	1.38805
	13C6 Glucose	0 hr	Biffidobacterium	0.17002	0.0467254	0	0	0	0.0174675	0	0	0	0	0	0.13139	0	0.0697586	1.39756
	13C6 Glucose	0 hr	Fecal	0.0987452	0.0222253	0	0	0	0.00675604	0	0	0	0	0	0.0866285	0	0.0395104	0.717489
	13C6 Glucose	0 hr	Fecal	0.0596957	0.0157481	0	0	0	0.00256508	0	0	0	0	0	0.0501497	0	0.0258859	0.44016
	13C6 Glucose	0 hr	Fecal	0.198525	0.0476968	0	0	0	0.0151361	0	0	0	0	0	0.147924	0	0.0743006	1.41898
	13C6 Glucose	0 hr	Negative Control	0.181361	0.0406046	0	0	0	0.0140434	0	0	0	0	0	0.149549	0	0.0692327	1.25687
	13C6 Glucose	0 hr	Negative Control	0.211598	0.0595148	0	0	0	0.0166074	0	0	0	0	0	0.17306	0	0.0801608	1.48975
	13C6 Glucose	0 hr	Negative Control	0.204102	0.0450511	0	0	0	0.0140317	0	0	0	0	0	0.156139	0	0.0693578	1.33217
	13C Starch	0 hr	Biffidobacterium	0.195158	0.0449581	0.00308795	0	0	0.0175823	0	0	0	0	0	0.135818	0	0.0698922	1.27949
	13C Starch	0 hr	Biffidobacterium	0.190639	0.0444491	0	0	0	0.0181602	0	0	0	0	0	0.176249	0	0.0749188	1.27944
	13C Starch	0 hr	Biffidobacterium	0.269322	0.0419933	0	0	0	0.0180237	0	0	0	0	0	0.175167	0	0.0879078	1.39569
	13C Starch	0 hr	Fecal	0.218736	0.0593896	0.00168819	0	0	0.0202418	0.0042723	0	0	0	0	0.170955	0	0.0877229	0.972106
	13C Starch	0 hr	Fecal	0.199696	0.0554253	0.00268743	0	0	0.0182999	0.00565854	0	0	0	0	0.15649	0	0.0869201	0.908886
	13C Starch	0 hr	Fecal	0.223772	0.0425363	0.00358998	0	0	0.0191396	0.00382161	0	0	0	0	0.183188	0	0.0784764	0.867537
	13C Starch	0 hr	Negative Control	0.189221	0.0448614	0	0	0	0.0205726	0	0	0	0	0	0.132078	0	0.0884032	1.21273
	13C Starch	0 hr	Negative Control	0.126748	0.0324713	0	0	0	0.0162199	0	0	0	0	0	0.118744	0	0.060416	0.884603
	13C Starch	0 hr	Negative Control	0.210461	0.0403436	0.0258453	0	0	0.0218287	0	0	0	0	0	0.171352	0	0.09389	1.38691
	Glucose	0 hr	Biffidobacterium	1.51277	0.0524314	0.00391894	0	0	0.0154493	0.000133343	0	0	0	0	0.143839	0	0.0682119	0
	Glucose	0 hr	Biffidobacterium	1.50592	0.0662362	0.0071713	0	0	0.015292	0	0	0	0	0	0.155624	0	0.072359	0
	Glucose	0 hr	Biffidobacterium	1.52588	0.065068	0.00849113	0	0	0.0178373	0	0	0	0	0	0.119337	0	0.0709132	0
	Glucose	0 hr	Fecal	1.62169	0.0813197	0.00525445	0	0	0.0176002	0	0	0	0	0	0.134176	0	0.0837262	0
	Glucose	0 hr	Fecal	1.85058	0.0893379	0.00630317	0	0	0.0167405	0	0	0	0	0	0.150311	0	0.0764023	0
	Glucose	0 hr	Fecal	1.77551	0.0822589	0.00531573	0	0	0.0182712	0	0	0	0	0	0.162455	0	0.0723929	0
	Glucose	0 hr	Negative Control	2.1453	0.0658737	0.0064768	0	0	0.0202671	0	0	0	0	0	0.127019	0	0.0774703	0
	Glucose	0 hr	Negative Control	2.16317	0.103252	0.00518717	0	0	0.0189223	0	0	0	0	0	0.138844	0	0.0848407	0
	Glucose	0 hr	Negative Control	2.464	0.121146	0.0110318	0	0	0.0204047	0	0	0	0	0	0.155615	0	0.0948585	0
	Starch	0 hr	Biffidobacterium	1.03463	0.0360047	0.00361669	0	0	0.0176966	0.00274722	0	0	0	0	0.161897	0	0.0751368	0
	Starch	0 hr	Biffidobacterium	1.22274	0.0541456	0.00396175	0	0	0.0190527	0.00353917	0	0	0	0	0.179767	0	0.0807952	0
	Starch	0 hr	Biffidobacterium	1.01245	0.0754385	0.00176387	0	0	0.0165059	0.00357947	0	0	0	0	0.163602	0	0.0763734	0
	Starch	0 hr	Fecal	1.04148	0.0793791	0.00543399	0	0	0.0201217	0.00803269	0	0	0	0	0.153906	0	0.0819145	0
	Starch	0 hr	Fecal	1.13234	0.0920626	0.00527172	0	0	0.0195575	0.00704348	0	0	0	0	0.152508	0	0.0886266	0
	Starch	0 hr	Fecal	1.25927	0.0845126	0.00514546	0	0	0.0209877	0.00863566	0	0	0	0	0.165336	0	0.0895898	0
	Starch	0 hr	Negative Control	0.687791	0.0200665	0.00193587	0	0	0.00580477	0.00283668	0	0	0	0	0.055669	0	0.0265064	0
	Starch	0 hr	Negative Control	1.96227	0.0903049	0.0082574	0	0	0.0158134	0.0070492	0	0	0	0	0.162089	0	0.0652715	0
	Starch	0 hr	Negative Control	2.02849	0.10264	0.00438995	0	0	0.0188411	0.00645508	0	0	0	0	0.154439	0	0.0794019	0
	13C6 Glucose	36 hr	Biffidobacterium	0.0916016	0.0388325	0.0268407	0	0	0.0161993	0	0	0	0	0	0.11227	0	0.0604923	0
	13C6 Glucose	36 hr	Biffidobacterium	0.092523	0.0405521	0.0024256	0	0	0.0197362	0	0	0	0	0	0.117692	0	0.0649343	0
	13C6 Glucose	36 hr	Biffidobacterium	0.111764	0.0541747	0	0	0	0.0172446	0	0	0	0	0	0.137133	0	0.0648812	0
	13C6 Glucose	36 hr	Fecal	0.00628923	0.00437204	0.0240635	0	0	0	0.00324245	0	0	0	0	0.00388923	0	0	0
	13C6 Glucose	36 hr	Fecal	0.0210605	0.00492826	0.0259587	0	0	0	0.00306928	0	0	0	0	0.00488857	0	0	0
	13C6 Glucose	36 hr	Fecal	0.0239363	0.00407202	0.0222585	0	0	0	0.00369378	0	0	0	0	0.00375823	0	0	0
	13C6 Glucose	36 hr	Negative Control	0.18032	0.0417684	0	0	0	0.0190949	0	0	0	0	0	0.135278	0	0.0672526	1.22911
	13C6 Glucose	36 hr	Negative Control	0.219232	0.0449668	0.00181996	0	0	0.0193517	0	0	0	0	0	0.180445	0	0.0805221	1.5574
	13C6 Glucose	36 hr	Negative Control	0.227924	0.0429598	0	0	0	0.0181978	0	0	0	0	0	0.152598	0	0.0764385	1.53041
	13C Starch	36 hr	Biffidobacterium	0.147633	0.0456189	0.00132449	0	0	0.0180021	0	0	0	0	0	0.140785	0	0.0605337	0.767875
	13C Starch	36 hr	Biffidobacterium	0.147579	0.038424	0	0	0	0.0178583	0	0	0	0	0	0.137055	0	0.0604742	0.855726
	13C Starch	36 hr	Biffidobacterium	0.148109	0.0458267	0	0	0	0.0201532	0	0	0	0	0	0.148692	0	0.0660309	0.901071
	13C Starch	36 hr	Fecal	0.0102106	0.0162253	0	0	0	0	0.0141299	0	0	0	0	0.00362692	0	0.0239047	0.0239815
	13C Starch	36 hr	Fecal	0.0129984	0.0153728	0.0242619	0	0	0	0.0144491	0	0	0	0	0.00320543	0	0.0235826	0.0217315
	13C Starch	36 hr	Fecal	0.0137661	0.017191	0	0	0	0	0.0138813	0	0	0	0	0.00465269	0	0.0259148	0.0270098
	13C Starch	36 hr	Negative Control	0.199057	0.0502434	0	0	0	0.0204798	0	0	0	0	0	0.156436	0	0.0918013	1.27522
	13C Starch	36 hr	Negative Control	0.187546	0.0440725	0	0	0	0.0214344	0	0	0	0	0	0.148561	0	0.0800624	1.35408
	13C Starch	36 hr	Negative Control	0.170415	0.0438248	0	0	0	0.0176196	0	0	0	0	0	0.126256	0	0.0747421	1.29744
	Glucose	36 hr	Biffidobacterium	0.108187	0.0503008	0	0	0	0.0174927	0	0	0	0	0	0.144775	0	0.0600966	0
	Glucose	36 hr	Biffidobacterium	0.144984	0.0479277	0	0	0	0.018358	0	0	0	0	0	0.150484	0	0.0635356	0
	Glucose	36 hr	Biffidobacterium	0.11807	0.0543832	0.00180885	0	0	0.0215764	0	0	0	0	0	0.176284	0	0.0774023	0
	Glucose	36 hr	Fecal	0.00422811	0.0103208	0	0	0	0	0.00356567	0	0	0	0	0.00103562	0	0	0
	Glucose	36 hr	Fecal	0.00486561	0.00669176	0	0	0	0	0.00401949	0	0	0	0	0.0013814	0	0	0
	Glucose	36 hr	Fecal	0.00411144	0.0041748	0	0	0	0	0.00298785	0	0	0	0	0.000953155	0	0	0
	Glucose	36 hr	Negative Control	1.87992	0.102177	0.006463	0	0	0.0147302	0	0	0	0	0	0.131841	0	0.0639717	0
	Glucose	36 hr	Negative Control	2.19363	0.0685351	0.00610362	0	0	0.0197761	0	0	0	0	0	0.143367	0	0.0847839	0
	Glucose	36 hr	Negative Control	2.47371	0.106388	0.00894353	0	0	0.0197663	0	0	0	0	0	0.141645	0	0.0872254	0
	Starch	36 hr	Biffidobacterium	0.843806	0.0687719	0.00396369	0	0	0.0193248	0.00334663	0	0	0	0	0.139666	0	0.0638537	0
	Starch	36 hr	Biffidobacterium	0.776947	0.0723864	0.00508192	0	0	0.0189595	0.00387655	0	0	0	0	0.123915	0	0.0626324	0
	Starch	36 hr	Biffidobacterium	0.836379	0.0823935	0.00394919	0	0	0.0198738	0.00399789	0	0	0	0	0.152005	0	0.0737145	0
	Starch	36 hr	Fecal	0.0302179	0.0281306	0	0	0	0	0.0228355	0	0	0	0	0.00393297	0	0.0293166	0
	Starch	36 hr	Fecal	0.0370409	0.0404235	0	0	0	0	0.0213768	0	0	0	0	0.00488242	0	0.0397282	0
	Starch	36 hr	Fecal	0.0511377	0.0446981	0	0	0	0	0.0315136	0	0	0	0	0.00493848	0	0.0423079	0
	Starch	36 hr	Negative Control	1.31881	0.0776988	0.0037006	0	0	0.0136186	0.00452223	0	0	0	0	0.0983105	0	0.0560656	0
	Starch	36 hr	Negative Control	1.62308	0.0784452	0.00448543	0	0	0.0186351	0.00418226	0	0	0	0	0.160772	0	0.0667902	0
	Starch	36 hr	Negative Control	1.55368	0.0673635	0.00416757	0	0	0.0161842	0.00387613	0	0	0	0	0.120985	0	0.0626183	0

## Sheet: Table S6
Uncorrected SCFA analysis of 13C Fermentations (μg of SCFA/ mL of sample)
	Substrate	Time Point	Fermentation	Acetic Acid	13C1 Acetic Acid	13C2 Acetic Acid	Propionic Acid	13C1 Propionic acid	13C2 Propionic acid	13C3 Propionic acid	Butyric Acid	13C1 Butyric acid	13C2 Butyric acid	13C3 Butyric acid	13C4 Butyric acid	Lactic Acid	13C1 Lactic acid	13C2 Lactic acid	13C3 Lactic acid	Isobutyric Acid	Valeric Acid	13C1 Valeric acid	13C2 Valeric acid	13C3 Valeric acid	13C4 Valeric acid	13C5 Valeric acid	Iso-Valeric Acid	13C1 iso-Valeric acid	13C2 iso-Valeric acid	13C3-iso-Valeric acid	13C4-iso-Valeric acid	13C5 iso-Valeric acid	2-MethylButyric Acid	Hexanoic Acid	2,2-DMB	2-MeV	3-MeV	4-MeV	Succinic Acid	Glyceric Acid	Glycolic Acid	Indole-3-PA	Indole-3-BA	indole-3-AA
	13C6 Glucose	0 hr	Biffidobacterium	361.25	6.28845	0.869823	47.2687	1.38213	0.363954	0	38.3586	0.811457	0.10084	0	0	89.9925	2.94772	0.477841	0.447527	0.512909	3.25269	0.188177	0.006431	0	0	0	2.75706	0.160902	0.00831	0	0	0	0.418683	1.78199	0.0056	0.00334	0.002729	0.014676	2.22243	0.01236	0.067929	0.001624	0.000467	0.053851
	13C6 Glucose	0 hr	Biffidobacterium	370.607	6.8166	0.977376	53.3883	1.67095	0.252832	0	43.2577	0.993829	0.098435	0	0	95.8977	3.14251	0.382519	0.512158	0.542898	3.34692	0.20045	0.009087	0	0	0	3.0828	0.163134	0.006574	0	0	0	0.402363	1.78443	0.008622	0.003884	0.003589	0.016118	2.45322	0.016478	0.061086	0.000615	0.000147	0.051206
	13C6 Glucose	0 hr	Biffidobacterium	320.057	6.94996	0.913195	50.4167	1.38486	0.289317	0	41.5217	0.889529	0.097747	0	0	92.4136	3.25118	0.483744	0.432035	0.475595	3.09764	0.19303	0.005462	0	0	0	2.75337	0.148296	0.00629	0	0	0	0.405451	1.57379	0.007381	0.002923	0.003185	0.013986	1.98926	0.011523	0.06489	0.001105	0.000622	0.057244
	13C6 Glucose	0 hr	Fecal	378.357	6.43392	0.704426	79.4658	2.49071	0.475931	0	51.7441	1.15377	0.098062	0	0	92.9671	2.97733	0.680816	0.046978	0.647054	5.96986	0.338036	0.014213	0	0	0	3.80035	0.218077	0.009668	0	0	0	0.748839	1.92034	0.004925	0.004963	0.003958	0.0229	2.24158	0.01865	0.117116	0.001934	0.000306	0.062166
	13C6 Glucose	0 hr	Fecal	360.83	6.2556	0.667496	69.6959	1.84153	0.395209	0	45.6997	1.0223	0.120255	0	0	88.7901	2.72129	0.434358	0.03662	0.675233	5.91992	0.347508	0.016614	0	0	0	3.92259	0.219491	0.009451	0	0	0	0.76498	1.97222	0.007798	0.005212	0.003279	0.023333	2.29011	0.015184	0.114816	0.002237	0.000497	0.056482
	13C6 Glucose	0 hr	Fecal	383.875	7.47383	0.839664	77.3873	2.29284	0.388697	0	51.0541	1.14009	0.124645	0	0	101.726	3.26044	0.582831	0.051014	0.700725	6.56858	0.362858	0.01493	0	0	0	4.18532	0.231417	0.008522	0	0	0	0.818454	2.15165	0.009716	0.005541	0.004099	0.024499	2.4886	0.011454	0.104201	0.002309	0.000335	0.058503
	13C6 Glucose	0 hr	Negative Control	447.312	7.42315	0.864081	55.7126	1.54606	0.35	0	47.7781	1.01567	0.082721	0	0	110.09	3.5408	0.493606	0.044814	0.469297	2.90878	0.183125	0.007932	0	0	0	2.53592	0.144945	0.00573	0	0	0	0.339274	1.55368	0.004867	0.003061	0.002858	0.013658	1.87481	0.018346	0.067407	0.000962	0.000208	0.054229
	13C6 Glucose	0 hr	Negative Control	420.257	8.01022	0.890677	66.2408	1.90423	0.332128	0	54.586	1.15984	0.100178	0	0	116.767	3.84511	0.822996	0.066186	0.491515	3.24919	0.186874	0.007639	0	0	0	2.72447	0.1549	0.004709	0	0	0	0.409672	1.58507	0.006097	0.003568	0.003577	0.014971	2.42019	0.015936	0.057507	0.000824	0.000256	0.05308
	13C6 Glucose	0 hr	Negative Control	379.844	6.8169	0.736789	56.635	1.75063	0.443213	0	47.8314	1.02469	0.086291	0	0	100.145	3.12554	0.511083	0.0673	0.455975	2.92	0.175229	0.005704	0	0	0	2.48145	0.143739	0.00442	0	0	0	0.332091	1.52519	0.003987	0.002672	0.003278	0.013917	1.88474	0.01282	0.069337	0.001286	0.000277	0.052161
	13C Starch	0 hr	Biffidobacterium	333.264	6.21815	0.685571	40.2271	1.14896	0.204471	0	30.8933	0.658096	0.076948	0	0	79.1987	2.83786	0.376025	0	0.460084	3.00655	0.170756	0.009559	0	0	0	2.5554	0.143921	0.005016	0	0	0	0.376697	1.56528	0.008656	0.001621	0.003294	0.012885	2.11637	0.028487	0.071591	0.001253	0.000181	0.047786
	13C Starch	0 hr	Biffidobacterium	340.983	5.85077	0.66364	37.3927	1.11177	0.241277	0	29.8504	0.657255	0.040204	0	0	79.6766	2.57776	0.324197	0	0.529359	3.19556	0.202345	0.01005	0	0	0	2.77874	0.153984	0.00663	0	0	0	0.336624	1.70609	0.005642	0.005831	0.00267	0.015155	2.92978	0.040683	0.084098	0.001171	0.000219	0.057251
	13C Starch	0 hr	Biffidobacterium	367.828	6.94083	0.763232	40.874	1.23045	0.235118	0	33.9038	0.716682	0.090761	0	0	91.7375	2.95651	0.387135	0	0.469701	3.17053	0.192321	0.007657	0	0	0	2.69977	0.142844	0.004333	0	0	0	0.380487	1.57675	0.006542	0.003871	0.002951	0.014151	2.78451	0.02787	0.084527	0.001018	0.000266	0.054345
	13C Starch	0 hr	Fecal	406.765	6.86511	0.848647	69.8888	2.26985	0.381297	0	45.996	1.03382	0.110757	0	0	88.8092	2.82134	0.385623	0	0.823763	7.80844	0.438566	0.017842	0	0	0	5.16351	0.282698	0.011383	0	0	0	0.975785	2.29769	0.007703	0.002148	0.004347	0.029361	2.72606	0.035573	0.136109	0.002686	0.000383	0.067362
	13C Starch	0 hr	Fecal	413.82	7.4826	0.799293	76.39	2.35279	0.419511	0	52.9453	1.07801	0.118088	0	0	94.1128	3.1195	0.39536	0	0.756657	6.82608	0.398234	0.016494	0	0	0	4.61638	0.248109	0.00852	0	0	0	0.867958	2.31595	0.006599	0.002054	0.004056	0.027403	2.44405	0.035553	0.125566	0.002559	0.000522	0.065681
	13C Starch	0 hr	Fecal	412.683	6.70289	0.800386	72.8753	2.11807	0.501264	0	50.7384	1.06414	0.116173	0	0	91.2788	3.00348	0.409183	0	0.80672	7.49155	0.429623	0.016153	0	0	0	4.85504	0.259113	0.011774	0	0	0	0.889226	2.35113	0.008028	0.00265	0.003113	0.028716	2.53379	0.038402	0.126084	0.002374	0.000578	0.063027
	13C Starch	0 hr	Negative Control	518.137	8.97899	1.02164	64.2147	2.23702	0.511507	0	57.4408	1.24394	0.139555	0	0	130.131	4.40096	0.505516	0	0.684496	4.59292	0.270193	0.009851	0	0	0	4.09772	0.223051	0.009449	0	0	0	0.53229	2.47295	0.009315	0.005991	0.005959	0.023325	2.41303	0.029242	0.076151	0.00168	0.000595	0.103458
	13C Starch	0 hr	Negative Control	408.531	6.81845	0.848607	51.7383	1.36854	0.298172	0	42.5166	0.93076	0.116665	0	0	102.913	3.1864	0.471932	0	0.632044	4.06115	0.225842	0.011904	0	0	0	3.50555	0.190853	0.00621	0	0	0	0.519801	2.14107	0.009484	0.003763	0.005499	0.020641	2.51473	0.029028	0.086779	0.001744	0.000667	0.073507
	13C Starch	0 hr	Negative Control	334.283	5.679	0.679602	42.2375	1.25437	0.286063	0	34.8164	0.727237	0.068006	0	0	81.5116	2.82217	0.373073	0	0.503197	3.25773	0.203108	0.0075	0	0	0	2.78868	0.154297	0.004736	0	0	0	0.402961	1.63217	0.008491	0.002565	0.003829	0.016319	2.39385	0.021365	0.082616	0.000457	0.000289	0.049739
	Glucose	0 hr	Biffidobacterium	376.945	6.3834	0.747473	51.9681	1.43364	0.276902	0	40.869	0.973734	0.103697	0	0	95.7717	3.2752	0.399342	0	0.5194	3.5637	0.20135	0.008817	0	0	0	3.08581	0.170104	0.007272	0	0	0	0.364892	1.91257	0.005925	0.005518	0.003437	0.017003	1.83863	0.022706	0.06885	0.001419	0.000416	0.054227
	Glucose	0 hr	Biffidobacterium	381.374	6.47834	0.754768	53.2846	1.5476	0.31939	0	45.2261	0.956692	0.113071	0	0	91.6766	3.24059	0.435416	0	0.513555	3.35975	0.188214	0.007167	0	0	0	2.95238	0.165272	0.006005	0	0	0	0.410464	1.73148	0.005346	0.003134	0.003485	0.015819	1.82946	0.027954	0.070272	0.001317	0.000426	0.052598
	Glucose	0 hr	Biffidobacterium	119.899	6.7733	0.804173	56.4967	1.64474	0.348909	0	46.3732	0.940107	0.084952	0	0	98.3402	3.34657	0.415553	0	0.505609	3.26746	0.19445	0.007469	0	0	0	2.92939	0.156484	0.005672	0	0	0	0.375774	1.75645	0.004755	0.00378	0.003342	0.015161	1.82841	0.026765	0.074638	0.001393	0.000237	0.05116
	Glucose	0 hr	Fecal	361.55	6.65318	0.757563	80.0853	2.4464	0.430105	0	51.543	1.12105	0.08522	0	0	88.265	2.93325	0.40066	0	0.670344	6.40008	0.364703	0.015607	0	0	0	4.2771	0.232554	0.010961	0	0	0	0.851335	2.08262	0.009237	0.002655	0.002867	0.022726	1.89913	0.031051	0.09523	0.002535	0.000367	0.054257
	Glucose	0 hr	Fecal	444.647	6.64849	0.848763	119.99	3.78562	0.654515	0	80.1773	1.81576	0.179859	0	0	115.751	4.01383	0.550776	0	0.66595	6.4759	0.377173	0.013344	0	0	0	4.09591	0.230099	0.009543	0	0	0	0.832966	2.09795	0.00522	0.003899	0.003453	0.02497	1.84079	0.02377	0.109391	0.002501	0.000546	0.058314
	Glucose	0 hr	Fecal	345.381	4.99187	0.728736	90.0427	2.76136	0.530565	0	61.8698	1.30288	0.163089	0	0	90.2413	3.02477	0.051661	0	0.768477	7.37015	0.398047	0.019417	0	0	0	4.59709	0.250467	0.009989	0	0	0	0.892353	2.2914	0.006252	0.002765	0.004048	0.028308	2.3294	0.039446	0.129486	0.002692	0.000387	0.049806
	Glucose	0 hr	Negative Control	362.775	6.52462	0.70984	44.0719	1.28418	0.232848	0	37.8662	0.807471	0.073377	0	0	87.6906	3.00232	0.373855	0	0.555292	3.60128	0.201761	0.009184	0	0	0	3.0718	0.18073	0.008069	0	0	0	0.380951	1.90317	0.009259	0.003315	0.003666	0.017194	2.14809	0.027828	0.06659	0.001544	0.000422	0.056174
	Glucose	0 hr	Negative Control	346.909	6.92502	0.758757	40.4821	1.26479	0.183022	0	32.5029	0.705411	0.036894	0	0	86.3701	2.83635	0.3683	0	0.452508	3.03571	0.16994	0.007524	0	0	0	2.75401	0.152654	0.005262	0	0	0	0.362941	1.61111	0.003842	0.004332	0.003489	0.01416	1.8141	0.021815	0.049471	0.001526	0.000373	0.056634
	Glucose	0 hr	Negative Control	354.003	6.39727	0.704298	43.5097	1.32715	0.325561	0	35.8179	0.774077	0.043602	0	0	88.0111	2.99104	0.339858	0	0.502128	3.25435	0.18352	0.010766	0	0	0	2.94358	0.160824	0.005297	0	0	0	0.385946	1.70575	0.007337	0.003456	0.003944	0.016088	2.10441	0.023657	0.0719	0.001072	0.000407	0.051399
	Starch	0 hr	Biffidobacterium	361.996	7.23706	0.788145	47.919	1.50527	0.270969	0	37.695	0.742167	0.070739	0	0	87.8737	3.04418	0.374104	0	0.58681	3.84946	0.229246	0.009581	0	0	0	3.14402	0.185181	0.008619	0	0	0	0.427413	2.18396	0.007592	0.002888	0.004029	0.018246	2.33231	0.047629	0.081222	0.001091	0.000387	0.059406
	Starch	0 hr	Biffidobacterium	363.864	5.98289	0.679251	43.586	1.24354	0.320928	0	36.0171	0.699426	0.063315	0	0	83.5858	2.5615	0.321159	0	0.609238	3.90929	0.252153	0.007469	0	0	0	3.24024	0.179487	0.008192	0	0	0	0.496778	2.16649	0.005128	0.005868	0.004766	0.018969	2.50992	0.050636	0.083481	0.001193	0.000267	0.055798
	Starch	0 hr	Biffidobacterium	359.671	6.01468	0.721102	38.7563	1.12996	0.186591	0	33.1703	0.695513	0.065039	0	0	80.0647	2.60346	0.344283	0	0.571461	3.76078	0.219431	0.009529	0	0	0	2.92308	0.156522	0.008196	0	0	0	0.393798	1.92113	0.005193	0.00609	0.003353	0.018689	2.31859	0.031193	0.061643	0.001467	0.000333	0.055244
	Starch	0 hr	Fecal	398.255	7.13364	0.854561	90.6938	2.86171	0.403406	0	63.1861	1.28932	0.142841	0	0	104.324	3.27975	0.397741	0	0.848955	8.03232	0.456642	0.017536	0	0	0	5.00957	0.277584	0.011159	0	0	0	1.09173	2.65654	0.005244	0.004027	0.003548	0.03043	2.51942	0.04373	0.111783	0.00253	0.000357	0.059151
	Starch	0 hr	Fecal	389.907	6.66577	0.764398	70.8947	2.24944	0.437047	0	51.4513	1.04232	0.090037	0	0	87.5431	3.09878	0.374864	0	0.781561	7.47396	0.41358	0.018122	0	0	0	4.8777	0.255007	0.007267	0	0	0	1.01061	2.49872	0.002531	0.001881	0.002786	0.028439	2.53046	0.030614	0.130467	0.001456	0.000579	0.06972
	Starch	0 hr	Fecal	337.564	5.88162	0.684453	69.4084	2.1159	0.316672	0	45.9985	0.947128	0.090085	0	0	81.1483	2.65349	0.343449	0	0.726952	7.22509	0.391595	0.013258	0	0	0	4.54441	0.255043	0.010085	0	0	0	0.972326	2.33624	0.007371	0.00438	0.002726	0.026502	2.33565	0.027936	0.098065	0.002195	0.000419	0.06427
	Starch	0 hr	Negative Control	353.946	7.42174	0.773214	39.4995	1.15875	0.192372	0	31.9326	0.658582	0.075522	0	0	86.9671	2.86685	0.408137	0.009714	0.594115	4.00773	0.242833	0.006944	0	0	0	3.33564	0.171303	0.007692	0	0	0	0.387801	2.26049	0.005589	0.008027	0.003497	0.019049	2.74176	0.029362	0.084503	0.001555	0.00024	0.059183
	Starch	0 hr	Negative Control	365.049	6.35473	0.679941	44.1025	1.20959	0.25148	0	34.5618	0.770824	0.097589	0	0	87.1593	2.8116	0.392006	0.004713	0.572981	4.01055	0.226541	0.009	0	0	0	3.17088	0.168558	0.006637	0	0	0	0.405555	2.30651	0.004646	0.007281	0.003867	0.017874	2.85312	0.025314	0.091473	0.001028	0.000312	0.054013
	Starch	0 hr	Negative Control	325.815	5.50899	0.622685	38.4191	1.20016	0.234422	0	32.5228	0.657102	0.093581	0	0	75.9217	2.61332	0.34688	0	0.530165	3.57724	0.225453	0.009303	0	0	0	3.0178	0.147038	0.007135	0	0	0	0.454032	2.10157	0.006209	0.003287	0.002932	0.017797	2.4216	0.027691	0.081066	0.00108	0.000142	0.047439
	13C6 Glucose	36 hr	Biffidobacterium	5.13192	0.911435	15.02	2.88052	0.090677	0.020609	0	2.40948	0.052871	0.006788	0	0	7.22586	1.94402	0.82312	6.53383	0.567098	3.63838	0.205518	0.007037	0	0	0	2.85132	0.165579	0.007965	0	0	0	0.424141	1.88178	0.004122	0.015878	0.004591	0.018049	4.10125	0.054615	0.095433	0.001312	0.000475	0.054734
	13C6 Glucose	36 hr	Biffidobacterium	8.38224	1.02192	15.6918	3.19182	0.087708	0.019195	0	2.37991	0.055146	0.008928	0	0	7.45283	1.79554	0.825898	6.52389	0.540169	3.3522	0.185056	0.009174	0	0	0	2.94214	0.158136	0.007555	0	0	0	0.38291	1.81115	0.006646	0.008138	0.004303	0.018061	3.37185	0.047058	0.086869	0.001104	0.000572	0.057343
	13C6 Glucose	36 hr	Biffidobacterium	5.13138	0.927937	14.9242	2.80878	0.084204	0.014972	0	2.10879	0.046958	0.006093	0	0	6.95278	1.79294	0.791866	5.808	0.566427	3.61422	0.198694	0.007304	0	0	0	3.0077	0.164075	0.007207	0	0	0	0.406633	1.96232	0.006595	0.005916	0.00426	0.01788	3.7863	0.057399	0.078513	0.000909	0.000482	0.056733
	13C6 Glucose	36 hr	Fecal	66.8444	1.81723	14.2414	329.18	16.6245	16.9137	4.8131	316.903	7.65182	51.2289	1.49087	6.51284	0.937966	0.034524	0.10044	0.015251	70.4116	34.9511	2.87501	4.80067	0.609386	0	0	164.048	9.02646	0.375196	0	0	0	84.8515	4.0398	0.004908	0.020789	0.012233	87.4951	0.479574	0.416954	73.5486	0.009491	0.001207	0.429922
	13C6 Glucose	36 hr	Fecal	63.4187	1.97209	14.5205	335.628	15.5233	16.7181	4.70732	305.014	7.35264	48.0614	1.37746	6.06554	0.899439	0.025007	0.010865	0.014122	87.3145	41.4977	3.32391	5.42862	0.726954	0	0	187.432	11.1714	0.442271	0	0	0	99.7481	4.71425	0.019752	0.026395	0.017343	99.7452	0.60004	0.481868	93.675	0.009517	0.000714	0.438127
	13C6 Glucose	36 hr	Fecal	65.7152	1.87292	14.0969	309.187	15.5231	16.0466	4.45153	301.295	7.12649	48.9695	1.40482	5.80053	0.995052	0.02026	0.133007	0.012419	73.2215	34.5466	2.74645	4.55612	0.608719	0	0	166.481	9.90806	0.374296	0	0	0	88.528	4.00096	0.011958	0.020541	0.006657	82.1946	0.39363	0.432537	76.5572	0.008304	0.000621	0.444772
	13C6 Glucose	36 hr	Negative Control	377.014	6.87331	0.865863	53.2937	1.65324	0.355581	0	39.7362	0.856459	0.092324	0	0	83.1084	2.82953	0.411349	0	0.619814	4.34116	0.259741	0.010004	0	0	0	3.38639	0.195978	0.006417	0	0	0	0.507341	2.33538	0.007372	0.015481	0.00489	0.021492	1.87029	0.035407	0.107947	9.65e-05	0.00043	0.063795
	13C6 Glucose	36 hr	Negative Control	415.791	4.34845	0.88974	57.0921	1.60992	0.362365	0	43.2642	0.988531	0.093416	0	0	96.3725	3.05024	0.452893	0	0.657108	4.5726	0.28378	0.012412	0	0	0	3.77154	0.205486	0.007786	0	0	0	0.48549	2.55575	0.007718	0.014777	0.006617	0.023248	2.82903	0.048058	0.106178	0.001156	0.000504	0.057878
	13C6 Glucose	36 hr	Negative Control	364.59	6.18414	0.765664	44.1917	1.17643	0.207535	0	34.841	0.761483	0.090958	0	0	78.5191	2.56084	0.273671	0	0.653527	4.30635	0.268173	0.00863	0	0	0	3.40527	0.190918	0.005621	0	0	0	0.407383	2.31639	0.007491	0.015978	0.005492	0.02162	2.52459	0.04387	0.075798	0.000967	0.000141	0.056165
	13C Starch	36 hr	Biffidobacterium	104.675	2.47032	10.9532	13.9416	0.432025	0.110936	0	11.8398	0.226015	0.079453	0	0	33.2954	1.06521	0.116956	0.076014	0.759798	4.91939	0.292356	0.012184	0	0	0	4.16535	0.211027	0.007405	0	0	0	0.563061	2.63367	0.008739	0.021551	0.006786	0.032018	3.89943	0.105721	0.133887	0.001181	0.000185	0.067922
	13C Starch	36 hr	Biffidobacterium	130.661	2.71029	12.737	17.5895	0.521692	0.145948	0	14.4369	0.295218	0.055049	0	0	38.4809	1.26165	0.138016	0.07148	0.741169	4.78439	0.330726	0.011324	0	0	0	4.03964	0.223853	0.012997	0	0	0	0.508214	2.71885	0.010109	0.018385	0.006529	0.029657	4.26588	0.106161	0.098574	0.000532	0.000126	0.061745
	13C Starch	36 hr	Biffidobacterium	112.427	2.45659	11.1127	15.8851	0.465024	0.096141	0	13.9237	0.274822	0.032006	0	0	34.8414	1.18145	0.164649	0.054195	0.693247	4.59371	0.266981	0.010838	0	0	0	3.8391	0.210481	0.010681	0	0	0	0.551101	2.5286	0.005463	0.020565	0.005749	0.023179	3.80158	0.092123	0.099694	0.001181	0.000285	0.058162
	13C Starch	36 hr	Fecal	92.5668	2.50935	14.0884	412.95	22.2298	27.7289	8.35799	437.12	10.0401	50.6622	1.64081	7.51773	0.729925	0.051883	0	0.025544	141.385	93.9106	8.1781	9.69512	2.07355	0	0	235.188	13.3537	0.525175	0	0	0.218895	89.1701	6.25647	0.016913	0.032393	0.020445	44.8578	0.699876	0.208008	175.504	0.004807	0.001722	0.493777
	13C Starch	36 hr	Fecal	107.022	2.77614	15.0833	449.975	24.1453	28.7828	9.20265	447.438	11.4074	57.6319	1.84863	7.96697	1.34366	0.047941	0	0.033976	112.146	80.9662	6.93368	8.28834	1.76356	0	0	201.405	10.8882	0.440708	0	0	0.203896	81.2323	5.62673	0.011973	0.018892	0.011244	38.3741	0.686446	0.200371	141.332	0.005106	0.001689	0.462696
	13C Starch	36 hr	Fecal	97.1305	2.52746	13.3105	410.93	21.7843	27.4169	8.57825	427.39	10.3018	54.2251	1.68242	7.30693	1.01684	0.059075	0	0.033169	116.379	77.9414	6.58508	8.65837	1.71861	0	0	204.365	11.0905	0.425095	0	0	0.205903	77.1746	5.61074	0.008223	0.024287	0.014277	37.0596	0.554328	0.178409	146.433	0.004449	0.002057	0.406697
	13C Starch	36 hr	Negative Control	329.443	5.96184	0.732707	40.2963	1.06012	0.261122	0	34.0186	0.695168	0.10263	0	0	78.1239	2.63616	0.346112	0	0.545913	3.47071	0.21148	0.008376	0	0	0	3.15593	0.176559	0.005467	0	0	0	0.391586	1.87517	0.010096	0.016913	0.005309	0.018984	2.77978	0.026303	0.092013	0.001316	0.000441	0.044732
	13C Starch	36 hr	Negative Control	332.636	5.31192	0.693708	38.8283	1.14291	0.235104	0	32.3145	0.698282	0.099605	0	0	78.0793	2.57192	0.295565	0	0.560772	3.66805	0.221569	0.008506	0	0	0	3.19919	0.164208	0.008606	0	0	0	0.422084	2.05516	0.010185	0.010046	0.005948	0.019394	3.02656	0.031566	0.07844	0.001317	0.00043	0.048809
	13C Starch	36 hr	Negative Control	368.236	6.19539	0.77202	47.517	1.42124	0.293418	0	40.1982	0.818174	0.175322	0	0	87.3365	3.08768	0.393437	0	0.628264	3.98109	0.245651	0.011251	0	0	0	3.29367	0.190946	0.00597	0	0	0	0.441587	2.13161	0.007512	0.016654	0.004353	0.02147	3.31157	0.029512	0.09398	0.000921	8.04e-05	0.050458
	Glucose	36 hr	Biffidobacterium	633.304	10.811	1.32972	40.1171	1.34597	0.301518	0	32.9376	0.685221	0.101304	0	0	379.236	12.4066	1.57964	0	0.861982	5.00162	0.28482	0.011737	0	0	0	4.14602	0.235945	0.01179	0	0	0	0.575027	2.64711	0.006492	0.021923	0.009361	0.029269	6.88801	0.103652	0.154434	0.000611	0.000358	0.072018
	Glucose	36 hr	Biffidobacterium	578.965	10.1342	1.19266	35.7408	1.16228	0.224076	0	27.014	0.640286	0.102905	0	0	335.527	10.9009	1.54793	0	0.656784	4.02862	0.23102	0.006293	0	0	0	3.63129	0.18023	0.008645	0	0	0	0.457459	2.21355	0.003945	0.018028	0.004397	0.024662	5.32706	0.085437	0.106623	0.001478	0.000585	0.06335
	Glucose	36 hr	Biffidobacterium	582.107	9.3287	1.1405	32.6552	1.09582	0.377787	0	28.4194	0.578359	0.081897	0	0	326.959	10.9096	1.43329	0	0.665943	4.17216	0.238555	0.006437	0	0	0	3.46939	0.183902	0.009669	0	0	0	0.428516	2.22349	0.006119	0.014166	0.000563	0.023032	5.51785	0.065084	0.090234	0.000974	0.000146	0.060421
	Glucose	36 hr	Fecal	1119.25	20.0195	1.89308	3305.16	100.179	14.3586	0.157267	4133.87	85.3621	7.08118	0.234182	0	5.42935	0.133611	0	0	143.108	58.1287	3.24766	0.123256	0	0	0	127.218	6.42498	0.245275	0	0	0.00017	46.0004	7.70828	0.009258	0.028725	0.014759	38.459	0.621585	0.384384	9.76833	0.004044	0.000577	0.223757
	Glucose	36 hr	Fecal	1052.75	14.4959	1.88045	2996.58	93.315	13.4112	0.176706	3834.14	77.8428	6.37075	0.228709	0	5.22518	0.193872	0	0	135.023	56.1146	2.99867	0.117707	0	0	0	121.185	6.62621	0.25542	0	0	0.000157	44.4166	7.4418	0.008	0.027126	0.014248	37.5281	0.596381	0.431102	9.23762	0.003267	0.000804	0.201086
	Glucose	36 hr	Fecal	1069.95	16.3319	1.95971	2884.61	95.2063	13.4451	0.201858	3875.67	79.8531	6.71146	0.212447	0	4.77279	0.184727	0	0	134.105	56.2914	3.02227	0.134208	0	0	0	113.198	6.43468	0.229179	0	0	0.001749	42.6045	7.00967	0.004482	0.029383	0.012386	40.4038	0.575862	0.363781	9.12104	0.003337	0.00074	0.214056
	Glucose	36 hr	Negative Control	333.066	1.05587	0.687319	43.453	1.25151	0.235585	0	34.0327	0.719396	0.074071	0	0	79.8455	2.77339	0.33346	0	0.625404	4.06848	0.224687	0.007338	0	0	0	3.48267	0.195636	0.006821	0	0	0	0.450652	2.16116	0.007231	0.016004	0.006546	0.023405	2.98125	0.033476	0.084729	0.001171	0.000389	0.05297
	Glucose	36 hr	Negative Control	347.34	5.83056	0.757451	39.5834	1.18087	0.209409	0	33.5713	0.740075	0.08482	0	0	85.6949	2.84872	0.36844	0	0.503227	3.28447	0.180928	0.007607	0	0	0	2.80554	0.169368	0.005829	0	0	0.001471	0.347241	1.77782	0.007742	0.013928	0.00524	0.019318	2.40032	0.023634	0.064173	0.001203	0.000259	0.047165
	Glucose	36 hr	Negative Control	314.605	5.54584	0.652753	32.6986	0.929675	0.24168	0	28.3489	0.618527	0.087945	0	0	75.2332	2.53225	0.320022	0	0.468588	2.96203	0.166932	0.007998	0	0	0	2.63141	0.15062	0.005466	0	0	0.000514	0.351556	1.58975	0.007949	0.011753	0.004516	0.015818	2.23776	0.025597	0.076212	0.001617	8.92e-05	0.046164
	Starch	36 hr	Biffidobacterium	425.398	7.3456	0.790761	40.63	1.28905	0.265054	0	32.5853	0.699641	0.114843	0	0	100.821	3.30364	0.393756	0	0.649266	4.30874	0.258802	0.010688	0	0	0	3.4774	0.197083	0.00959	0	0	0.001161	0.444767	2.38065	0.006822	0.016749	0.005448	0.02479	3.80784	0.089158	0.103361	0.001192	0.000246	0.063271
	Starch	36 hr	Biffidobacterium	406.92	7.05352	0.790863	40.5747	1.14191	0.351218	0	33.9188	0.728802	0.10617	0	0	90.0069	3.19035	0.342884	0	0.667496	4.34075	0.257798	0.007169	0	0	0	3.62606	0.205983	0.006604	0	0	0.001207	0.44876	2.4408	0.009985	0.016316	0.005394	0.02308	3.68661	0.092635	0.13367	0.001551	0.000285	0.060067
	Starch	36 hr	Biffidobacterium	427.323	1.48427	0.829297	41.0432	1.01576	0.224079	0	33.2114	0.678161	0.114059	0	0	95.0881	3.07805	0.418552	0	0.63744	4.17292	0.239471	0.012238	0	0	0	3.40689	0.188806	0.00774	0	0	0.000925	0.460958	2.26607	0.004924	0.016862	0.005324	0.020864	3.60002	0.082341	0.085913	0.000923	0.000403	0.058362
	Starch	36 hr	Fecal	1158.68	19.5377	2.05	3887.95	110.433	16.8361	0.203578	4408.9	89.2425	7.58617	0.241529	0	7.35466	0.238536	0	0	180.817	126.367	6.40252	0.271078	0	0	0	1073.38	59.1564	2.43621	0	0	0.008283	501.522	7.63564	0.018112	0.032853	0.065712	518.353	0.850509	0.047537	13.507	0.003759	0.00126	1.57593
	Starch	36 hr	Fecal	1283.04	20.9119	2.29956	3907.38	118.921	16.9408	0.216634	4575.57	97.2983	7.75827	0.263499	0	7.47764	0.376624	0	0	186.745	134.226	7.06487	0.308866	0	0	0	1090.14	64.9129	2.41378	0	0	0.004088	527.676	8.00551	0	0.039719	0.069412	519.708	0.77402	0.055021	13.5331	0.005675	0.000627	1.51471
	Starch	36 hr	Fecal	1176.74	19.3776	2.21003	3547.61	107.34	15.9908	0.224911	4307.18	84.0658	7.44769	0.232246	0	7.47676	0.448988	0	0	180.311	129.017	7.09464	0.278455	0	0	0	1048.53	57.7727	2.38352	0	0	0.005147	484.263	7.81892	0	0.035836	0.05214	507.904	0.762701	0.084365	13.1052	0.003304	0.000518	1.40017
	Starch	36 hr	Negative Control	375.961	6.16277	0.772264	36.246	1.02207	0.245846	0.005885	30.8765	0.681756	0.110437	0	0	83.7711	2.6444	0.350525	0	0.631609	4.13655	0.246101	0.009908	0	0	0	3.45588	0.188196	0.005495	0	0	0.001102	0.446403	2.37455	0.011059	0.015743	0.005142	0.022372	3.76441	0.032785	0.094899	0.001222	0.000227	0.055636
	Starch	36 hr	Negative Control	370.685	6.13	0.740954	40.985	1.04203	0.225765	0.005093	32.8569	0.690708	0.103252	0	0	86.3325	2.93876	0.34453	0	0.598629	3.95997	0.225526	0.010128	0	0	0	3.19623	0.170585	0.008411	0	0	0.002134	0.488088	2.22148	0.009707	0.014793	0.005515	0.019965	3.44223	0.025641	0.082788	0.001323	0.000443	0.052952
	Starch	36 hr	Negative Control	352.551	6.10584	0.736219	39.4452	1.1275	0.215953	0.003832	30.9619	0.613116	0.072946	0	0	80.476	2.61006	0.338482	0	0.575331	3.82183	0.237755	0.007954	0	0	0	3.20529	0.17121	0.006796	0	0	0.000461	0.359402	2.13803	0.008543	0.016123	0.004747	0.020447	3.4542	0.034185	0.098697	0.001292	0.000361	0.057787

## Sheet: Table S7
Isotoped Corrected SCFA analysis of 13C Fermentations (μg of SCFA/ mL of sample)
	Substrate	Time Point	Fermentation	Acetic Acid	13C1 Acetic Acid	13C2 Acetic Acid	Propionic Acid	13C1 Propionic acid	13C2 Propionic acid	13C3 Propionic acid	Butyric Acid	13C1 Butyric acid	13C2 Butyric acid	13C3 Butyric acid	13C4 Butyric acid	Lactic Acid	13C1 Lactic acid	13C2 Lactic acid	13C3 Lactic acid	Isobutyric Acid	Valeric Acid	13C1 Valeric acid	13C2 Valeric acid	13C3 Valeric acid	13C4 Valeric acid	13C5 Valeric acid	Iso-Valeric Acid	13C1 iso-Valeric acid	13C2 iso-Valeric acid	13C3-iso-Valeric acid	13C4-iso-Valeric acid	13C5 iso-Valeric acid	2-MethylButyric Acid	Hexanoic Acid	2,2-DMB	2-MeV	3-MeV	4-MeV	Succinic Acid	Glyceric Acid	Glycolic Acid	Indole-3-PA	Indole-3-BA	indole-3-AA
	13C6 Glucose	0 hr	Biffidobacterium	361.25	-28.0303	-1.29768	47.2687	-3.62835	0.0330732	-0.0141806	38.3586	-3.71486	-0.217537	-0.0153435	-0.000383586	89.9925	-6.70848	-0.35009	0.402531	0.512909	3.25269	-0.232071	-0.0247948	-0.00130108	-7.15592e-05	0	2.75706	-0.19531	-0.0181578	-0.00110282	0	0	0.418683	1.78199	0.0056	0.00334	0.002729	0.014676	2.22243	0.01236	0.067929	0.001624	0.000467	0.053851
	13C6 Glucose	0 hr	Biffidobacterium	370.607	-28.3911	-1.24627	53.3883	-3.98821	-0.120886	-0.0160165	43.2577	-4.11058	-0.260604	-0.0173031	-0.000432577	95.8977	-7.1473	-0.499739	0.464209	0.542898	3.34692	-0.231972	-0.0230435	-0.00133877	-7.36323e-05	0	3.0828	-0.235163	-0.0230209	-0.00123312	0	0	0.402363	1.78443	0.008622	0.003884	0.003589	0.016118	2.45322	0.016478	0.061086	0.000615	0.000147	0.051206
	13C6 Glucose	0 hr	Biffidobacterium	320.057	-23.4555	-1.00715	50.4167	-3.95931	-0.0636	-0.015125	41.5217	-4.01003	-0.246883	-0.0166087	-0.000415217	92.4136	-6.66479	-0.366461	0.385828	0.475595	3.09764	-0.207185	-0.0242753	-0.00123906	-6.81481e-05	0	2.75337	-0.20744	-0.0201424	-0.00110135	0	0	0.405451	1.57379	0.007381	0.002923	0.003185	0.013986	1.98926	0.011523	0.06489	0.001105	0.000622	0.057244
	13C6 Glucose	0 hr	Fecal	378.357	-29.51	-1.56572	79.4658	-5.93266	-0.0803293	-0.0238397	51.7441	-4.95203	-0.331414	-0.0206976	-0.000517441	92.9671	-6.99804	-0.174482	0.000494435	0.647054	5.96986	-0.43327	-0.0430976	-0.00238794	-0.000131337	0	3.80035	-0.272928	-0.0268153	-0.00152014	0	0	0.748839	1.92034	0.004925	0.004963	0.003958	0.0229	2.24158	0.01865	0.117116	0.001934	0.000306	0.062166
	13C6 Glucose	0 hr	Fecal	360.83	-28.0233	-1.49748	69.6959	-5.54623	-0.0926622	-0.0209088	45.6997	-4.37026	-0.259052	-0.0182799	-0.000456997	88.7901	-6.80589	-0.382511	-0.00777507	0.675233	5.91992	-0.417346	-0.0402172	-0.00236797	-0.000130238	0	3.92259	-0.287307	-0.0282058	-0.00156903	0	0	0.76498	1.97222	0.007798	0.005212	0.003279	0.023333	2.29011	0.015184	0.114816	0.002237	0.000497	0.056482
	13C6 Glucose	0 hr	Fecal	383.875	-28.9943	-1.46359	77.3873	-5.91022	-0.153014	-0.0232162	51.0541	-4.8843	-0.299104	-0.0204216	-0.000510541	101.726	-7.65476	-0.353048	0.000151	0.700725	6.56858	-0.485802	-0.0481283	-0.00262743	-0.000144509	0	4.18532	-0.309326	-0.0316571	-0.00167413	0	0	0.818454	2.15165	0.009716	0.005541	0.004099	0.024499	2.4886	0.011454	0.104201	0.002309	0.000335	0.058503
	13C6 Glucose	0 hr	Negative Control	447.312	-35.0715	-1.81979	55.7126	-4.35948	-0.0399884	-0.0167138	47.7781	-4.62215	-0.313837	-0.0191112	-0.000477781	110.09	-8.2719	-0.519226	-0.0102312	0.469297	2.90878	-0.19269	-0.0199923	-0.00116351	-6.39933e-05	0	2.53592	-0.182696	-0.0186149	-0.00101437	0	0	0.339274	1.55368	0.004867	0.003061	0.002858	0.013658	1.87481	0.018346	0.067407	0.000962	0.000208	0.054229
	13C6 Glucose	0 hr	Negative Control	420.257	-31.9142	-1.63087	66.2408	-5.1173	-0.131558	-0.0198723	54.586	-5.28131	-0.352886	-0.0218344	-0.00054586	116.767	-8.68398	-0.25126	0.0078025	0.491515	3.24919	-0.232921	-0.0235532	-0.00129968	-7.14821e-05	0	2.72447	-0.197102	-0.0214459	-0.00108979	0	0	0.409672	1.58507	0.006097	0.003568	0.003577	0.014971	2.42019	0.015936	0.057507	0.000824	0.000256	0.05308
	13C6 Glucose	0 hr	Negative Control	379.844	-29.2683	-1.54227	56.635	-4.25268	0.0467682	-0.0169905	47.8314	-4.61942	-0.31071	-0.0191326	-0.000478314	100.145	-7.61997	-0.410247	0.0172277	0.455975	2.92	-0.202035	-0.022328	-0.001168	-6.42401e-05	0	2.48145	-0.176865	-0.0194019	-0.000992581	0	0	0.332091	1.52519	0.003987	0.002672	0.003278	0.013917	1.88474	0.01282	0.069337	0.001286	0.000277	0.052161
	13C Starch	0 hr	Biffidobacterium	333.264	-25.442	-1.31402	40.2271	-3.11511	-0.0771189	-0.0120681	30.8933	-2.98731	-0.179466	-0.0123573	-0.000308933	79.1987	-5.66016	-0.352603	-0.0395993	0.460084	3.00655	-0.21769	-0.0193039	-0.00120262	-6.61441e-05	0	2.5554	-0.186237	-0.0195158	-0.00102216	0	0	0.376697	1.56528	0.008656	0.001621	0.003294	0.012885	2.11637	0.028487	0.071591	0.001253	0.000181	0.047786
	13C Starch	0 hr	Biffidobacterium	340.983	-26.5426	-1.38226	37.3927	-2.85185	-0.0204716	-0.0112178	29.8504	-2.86509	-0.207554	-0.0119402	-0.000298504	79.6766	-5.97155	-0.408828	-0.0398383	0.529359	3.19556	-0.210521	-0.0206274	-0.00127822	-7.03023e-05	0	2.77874	-0.205029	-0.0200459	-0.00111149	0	0	0.336624	1.70609	0.005642	0.005831	0.00267	0.015155	2.92978	0.040683	0.084098	0.001171	0.000219	0.057251
	13C Starch	0 hr	Biffidobacterium	367.828	-28.0028	-1.44374	40.874	-3.10219	-0.0509997	-0.0122622	33.9038	-3.28396	-0.19064	-0.0135615	-0.000339038	91.7375	-6.88692	-0.45685	-0.0458687	0.469701	3.17053	-0.217312	-0.0227801	-0.00126821	-6.97517e-05	0	2.69977	-0.205967	-0.0215848	-0.00107991	0	0	0.380487	1.57675	0.006542	0.003871	0.002951	0.014151	2.78451	0.02787	0.084527	0.001018	0.000266	0.054345
	13C Starch	0 hr	Fecal	406.765	-31.7775	-1.59194	69.8888	-5.13836	-0.107924	-0.0209666	45.996	-4.39372	-0.27101	-0.0183984	-0.00045996	88.8092	-6.70788	-0.431421	-0.0444046	0.823763	7.80844	-0.570285	-0.0571191	-0.00312338	-0.000171786	0	5.16351	-0.384428	-0.0381867	-0.0020654	0	0	0.975785	2.29769	0.007703	0.002148	0.004347	0.029361	2.72606	0.035573	0.136109	0.002686	0.000383	0.067362
	13C Starch	0 hr	Fecal	413.82	-31.8303	-1.68363	76.39	-5.74455	-0.115219	-0.022917	52.9453	-5.16953	-0.321358	-0.0211781	-0.000529453	94.1128	-6.9788	-0.470478	-0.0470564	0.756657	6.82608	-0.483696	-0.0490364	-0.00273043	-0.000150174	0	4.61638	-0.348327	-0.0357972	-0.00184655	0	0	0.867958	2.31595	0.006599	0.002054	0.004056	0.027403	2.44405	0.035553	0.125566	0.002559	0.000522	0.065681
	13C Starch	0 hr	Fecal	412.683	-32.502	-1.67571	72.8753	-5.60672	-0.00886345	-0.0218626	50.7384	-4.92299	-0.304956	-0.0202954	-0.000507384	91.2788	-6.79073	-0.430582	-0.0456394	0.80672	7.49155	-0.538285	-0.0557659	-0.00299662	-0.000164814	0	4.85504	-0.368158	-0.0348344	-0.00194202	0	0	0.889226	2.35113	0.008028	0.00265	0.003113	0.028716	2.53379	0.038402	0.126084	0.002374	0.000578	0.063027
	13C Starch	0 hr	Negative Control	518.137	-40.244	-2.08718	64.2147	-4.56975	0.0620038	-0.0192644	57.4408	-5.53407	-0.337203	-0.0229763	-0.000574408	130.131	-9.56214	-0.691693	-0.0650657	0.684496	4.59292	-0.323213	-0.0342411	-0.00183717	-0.000101044	0	4.09772	-0.306374	-0.0298891	-0.00163909	0	0	0.53229	2.47295	0.009315	0.005991	0.005959	0.023325	2.41303	0.029242	0.076151	0.00168	0.000595	0.103458
	13C Starch	0 hr	Negative Control	408.531	-31.992	-1.60258	51.7383	-4.11571	-0.0639958	-0.0155215	42.5166	-4.0862	-0.236223	-0.0170066	-0.000425166	102.913	-7.85617	-0.474868	-0.0514565	0.632044	4.06115	-0.298859	-0.0270831	-0.00162446	-8.93454e-05	0	3.50555	-0.262064	-0.0274433	-0.00140222	0	0	0.519801	2.14107	0.009484	0.003763	0.005499	0.020641	2.51473	0.029028	0.086779	0.001744	0.000667	0.073507
	13C Starch	0 hr	Negative Control	334.283	-26.0779	-1.3261	42.2375	-3.2228	-0.00959922	-0.0126712	34.8164	-3.3811	-0.22097	-0.0139266	-0.000348164	81.5116	-5.92403	-0.376834	-0.0407558	0.503197	3.25773	-0.21779	-0.0237742	-0.00130309	-7.167e-05	0	2.78868	-0.206001	-0.0220353	-0.00111547	0	0	0.402961	1.63217	0.008491	0.002565	0.003829	0.016319	2.39385	0.021365	0.082616	0.000457	0.000289	0.049739
	Glucose	0 hr	Biffidobacterium	376.945	-29.4264	-1.5142	51.9681	-4.07497	-0.0868744	-0.0155904	40.869	-3.84881	-0.235516	-0.0163476	-0.00040869	95.7717	-7.00111	-0.481757	-0.0478858	0.5194	3.5637	-0.25908	-0.0253945	-0.00142548	-7.84013e-05	0	3.08581	-0.228583	-0.0223518	-0.00123432	0	0	0.364892	1.91257	0.005925	0.005518	0.003437	0.017003	1.83863	0.022706	0.06885	0.001419	0.000416	0.054227
	Glucose	0 hr	Biffidobacterium	381.374	-29.7522	-1.53348	53.2846	-4.10056	-0.0536021	-0.0159854	45.2261	-4.37999	-0.262306	-0.0180904	-0.000452261	91.6766	-6.5963	-0.408008	-0.0458383	0.513555	3.35975	-0.245865	-0.0250866	-0.0013439	-7.39144e-05	0	2.95238	-0.216175	-0.0223378	-0.00118095	0	0	0.410464	1.73148	0.005346	0.003134	0.003485	0.015819	1.82946	0.027954	0.070272	0.001317	0.000426	0.052598
	Glucose	0 hr	Biffidobacterium	119.899	-4.61713	0.0847778	56.4967	-4.34391	-0.046568	-0.016949	46.3732	-4.53193	-0.299945	-0.0185493	-0.000463732	98.3402	-7.20533	-0.489177	-0.0491701	0.505609	3.26746	-0.227705	-0.0238986	-0.00130698	-7.18841e-05	0	2.92939	-0.221993	-0.0224501	-0.00117176	0	0	0.375774	1.75645	0.004755	0.00378	0.003342	0.015161	1.82841	0.026765	0.074638	0.001393	0.000237	0.05116
	Glucose	0 hr	Fecal	361.55	-27.6941	-1.41174	80.0853	-6.04264	-0.130492	-0.0240256	51.543	-4.96102	-0.342587	-0.0206172	-0.00051543	88.265	-6.53758	-0.411378	-0.0441325	0.670344	6.40008	-0.462187	-0.0458337	-0.00256003	-0.000140802	0	4.2771	-0.320048	-0.0300992	-0.00171084	0	0	0.851335	2.08262	0.009237	0.002655	0.002867	0.022726	1.89913	0.031051	0.09523	0.002535	0.000367	0.054257
	Glucose	0 hr	Fecal	444.647	-35.5929	-1.81912	119.99	-8.93327	-0.185412	-0.0359969	80.1773	-7.64516	-0.485613	-0.0320709	-0.000801773	115.751	-8.40621	-0.51413	-0.0578753	0.66595	6.4759	-0.459514	-0.0488247	-0.00259036	-0.00014247	0	4.09591	-0.299092	-0.0297777	-0.00163836	0	0	0.832966	2.09795	0.00522	0.003899	0.003453	0.02497	1.84079	0.02377	0.109391	0.002501	0.000546	0.058314
	Glucose	0 hr	Fecal	345.381	-27.8193	-1.34355	90.0427	-6.78317	-0.0997339	-0.0270128	61.8698	-5.99775	-0.35043	-0.0247479	-0.000618698	90.2413	-6.65811	-0.778559	-0.0451206	0.768477	7.37015	-0.554176	-0.0513364	-0.00294806	-0.000162143	0	4.59709	-0.343477	-0.034143	-0.00183883	0	0	0.892353	2.2914	0.006252	0.002765	0.004048	0.028308	2.3294	0.039446	0.129486	0.002692	0.000387	0.049806
	Glucose	0 hr	Negative Control	362.775	-27.939	-1.46681	44.0719	-3.38744	-0.0756556	-0.0132216	37.8662	-3.66074	-0.240912	-0.0151465	-0.000378662	87.6906	-6.40688	-0.432898	-0.0438453	0.555292	3.60128	-0.263525	-0.0253883	-0.00144051	-7.92282e-05	0	3.0718	-0.216147	-0.0214203	-0.00122872	0	0	0.380951	1.90317	0.009259	0.003315	0.003666	0.017194	2.14809	0.027828	0.06659	0.001544	0.000422	0.056174
	Glucose	0 hr	Negative Control	346.909	-26.0314	-1.3227	40.4821	-3.02631	-0.100352	-0.0121446	32.5029	-3.12993	-0.23288	-0.0130011	-0.000325029	86.3701	-6.43115	-0.426305	-0.043185	0.452508	3.03571	-0.222274	-0.0216188	-0.00121428	-6.67856e-05	0	2.75401	-0.203164	-0.0211765	-0.00110161	0	0	0.362941	1.61111	0.003842	0.004332	0.003489	0.01416	1.8141	0.021815	0.049471	0.001526	0.000373	0.056634
	Glucose	0 hr	Negative Control	354.003	-27.233	-1.41972	43.5097	-3.28488	0.020993	-0.0130529	35.8179	-3.45243	-0.253686	-0.0143271	-0.000358179	88.0111	-6.45255	-0.469844	-0.0440055	0.502128	3.25435	-0.236942	-0.0204757	-0.00130174	-7.15956e-05	0	2.94358	-0.219487	-0.0229614	-0.00117743	0	0	0.385946	1.70575	0.007337	0.003456	0.003944	0.016088	2.10441	0.023657	0.0719	0.001072	0.000407	0.051399
	Starch	0 hr	Biffidobacterium	361.996	-27.1526	-1.38383	47.919	-3.57414	-0.0644638	-0.0143757	37.695	-3.70584	-0.242129	-0.015078	-0.00037695	87.8737	-6.38467	-0.434334	-0.0439369	0.58681	3.84946	-0.268104	-0.0273738	-0.00153978	-8.46881e-05	0	3.14402	-0.221027	-0.0215636	-0.00125761	0	0	0.427413	2.18396	0.007592	0.002888	0.004029	0.018246	2.33231	0.047629	0.081222	0.001091	0.000387	0.059406
	Starch	0 hr	Biffidobacterium	363.864	-28.5842	-1.50393	43.586	-3.37657	0.0158261	-0.0130758	36.0171	-3.55059	-0.235627	-0.0144068	-0.000360171	83.5858	-6.40726	-0.447831	-0.0417929	0.609238	3.90929	-0.252927	-0.0300601	-0.00156371	-8.60043e-05	0	3.24024	-0.239153	-0.0229143	-0.0012961	0	0	0.496778	2.16649	0.005128	0.005868	0.004766	0.018969	2.50992	0.050636	0.083481	0.001193	0.000267	0.055798
	Starch	0 hr	Biffidobacterium	359.671	-28.1541	-1.43693	38.7563	-2.97821	-0.0847031	-0.0116269	33.1703	-3.21858	-0.210274	-0.0132681	-0.000331703	80.0647	-5.98749	-0.392313	-0.0400324	0.571461	3.76078	-0.266462	-0.0265745	-0.00150431	-8.27371e-05	0	2.92308	-0.22114	-0.0198655	-0.00116923	0	0	0.393798	1.92113	0.005193	0.00609	0.003353	0.018689	2.31859	0.031193	0.061643	0.001467	0.000333	0.055244
	Starch	0 hr	Fecal	398.255	-30.7006	-1.53497	90.6938	-6.75183	-0.23145	-0.0272081	63.1861	-6.16665	-0.381604	-0.0252744	-0.000631861	104.324	-7.91419	-0.562037	-0.0521619	0.848955	8.03232	-0.581133	-0.0595742	-0.00321293	-0.000176711	0	5.00957	-0.369653	-0.0369329	-0.00200383	0	0	1.09173	2.65654	0.005244	0.004027	0.003548	0.03043	2.51942	0.04373	0.111783	0.00253	0.000357	0.059151
	Starch	0 hr	Fecal	389.907	-30.3754	-1.57504	70.8947	-5.2654	-0.0592159	-0.0212684	51.4513	-5.02894	-0.337009	-0.0205805	-0.000514513	87.5431	-6.29459	-0.430532	-0.0437715	0.781561	7.47396	-0.552056	-0.0536281	-0.00298959	-0.000164427	0	4.8777	-0.375191	-0.0395589	-0.00195108	0	0	1.01061	2.49872	0.002531	0.001881	0.002786	0.028439	2.53046	0.030614	0.130467	0.001456	0.000579	0.06972
	Starch	0 hr	Fecal	337.564	-26.1869	-1.34093	69.4084	-5.24139	-0.169187	-0.0208225	45.9985	-4.48069	-0.291702	-0.0183994	-0.000459985	81.1483	-6.05373	-0.403116	-0.0405742	0.726952	7.22509	-0.541886	-0.0561028	-0.00289003	-0.000158952	0	4.54441	-0.332095	-0.0335414	-0.00181777	0	0	0.972326	2.33624	0.007371	0.00438	0.002726	0.026502	2.33565	0.027936	0.098065	0.002195	0.000419	0.06427
	Starch	0 hr	Negative Control	353.946	-26.2031	-1.35046	39.4995	-3.0282	-0.0841244	-0.0118498	31.9326	-3.10946	-0.189518	-0.012773	-0.000319326	86.9671	-6.46471	-0.39196	-0.0337695	0.594115	4.00773	-0.274966	-0.0315302	-0.00160309	-8.81701e-05	0	3.33564	-0.259662	-0.0243302	-0.00133426	0	0	0.387801	2.26049	0.005589	0.008027	0.003497	0.019049	2.74176	0.029362	0.084503	0.001555	0.00024	0.059183
	Starch	0 hr	Negative Control	365.049	-28.3249	-1.51035	44.1025	-3.46527	-0.0572372	-0.0132307	34.5618	-3.30747	-0.189274	-0.0138247	-0.000345619	87.1593	-6.5406	-0.40986	-0.0388667	0.572981	4.01055	-0.291623	-0.0295013	-0.00160422	-8.82322e-05	0	3.17088	-0.241119	-0.0238034	-0.00126835	0	0	0.405555	2.30651	0.004646	0.007281	0.003867	0.017874	2.85312	0.025314	0.091473	0.001028	0.000312	0.054013
	Starch	0 hr	Negative Control	325.815	-25.4434	-1.3322	38.4191	-2.87226	-0.0345116	-0.0115257	32.5228	-3.18059	-0.176358	-0.0130091	-0.000325228	75.9217	-5.53308	-0.3516	-0.0379609	0.530165	3.57724	-0.236726	-0.0250385	-0.0014309	-7.86993e-05	0	3.0178	-0.242861	-0.0218359	-0.00120712	0	0	0.454032	2.10157	0.006209	0.003287	0.002932	0.017797	2.4216	0.027691	0.081066	0.00108	0.000142	0.047439
	13C6 Glucose	36 hr	Biffidobacterium	5.13192	0.423903	14.9892	2.88052	-0.214658	0.000445353	-0.000864156	2.40948	-0.231447	-0.0132107	-0.000963791	-2.40948e-05	7.22586	1.16869	0.756642	6.53021	0.567098	3.63838	-0.26456	-0.0278914	-0.00145535	-8.00443e-05	0	2.85132	-0.202811	-0.0194076	-0.00114053	0	0	0.424141	1.88178	0.004122	0.015878	0.004591	0.018049	4.10125	0.054615	0.095433	0.001312	0.000475	0.054734
	13C6 Glucose	36 hr	Biffidobacterium	8.38224	0.225611	15.6415	3.19182	-0.250624	-0.00314771	-0.000957544	2.37991	-0.225683	-0.0108253	-0.000951964	-2.37991e-05	7.45283	0.995851	0.757332	6.52017	0.540169	3.3522	-0.248048	-0.0230071	-0.00134088	-7.37484e-05	0	2.94214	-0.221989	-0.0206896	-0.00117686	0	0	0.38291	1.81115	0.006646	0.008138	0.004303	0.018061	3.37185	0.047058	0.086869	0.001104	0.000572	0.057343
	13C6 Glucose	36 hr	Biffidobacterium	5.13138	0.440456	14.8934	2.80878	-0.213527	-0.00468947	-0.000842635	2.10879	-0.201879	-0.0114099	-0.000843514	-2.10879e-05	6.95278	1.0469	0.7279	5.80453	0.566427	3.61422	-0.268263	-0.0273925	-0.00144569	-7.95129e-05	0	3.0077	-0.224519	-0.0216669	-0.00120308	0	0	0.406633	1.96232	0.006595	0.005916	0.00426	0.01788	3.7863	0.057399	0.078513	0.000909	0.000482	0.056733
	13C6 Glucose	36 hr	Fecal	66.8444	-4.53299	13.8403	329.18	-18.2685	14.6094	4.71435	316.903	-29.7428	48.5986	1.36411	6.50967	0.937966	-0.0661198	0.0918107	0.014782	70.4116	34.9511	-1.64068	4.46513	0.595406	-0.000768925	0	164.048	-12.1685	-1.19966	-0.0656192	0	0	84.8515	4.0398	0.004908	0.020789	0.012233	87.4951	0.479574	0.416954	73.5486	0.009491	0.001207	0.429922
	13C6 Glucose	36 hr	Fecal	63.4187	-4.05269	14.14	335.628	-20.0532	14.3687	4.60663	305.014	-28.639	45.5298	1.25545	6.06249	0.899439	-0.0715028	0.00259016	0.0136723	87.3145	41.4977	-2.0376	5.03024	0.710355	-0.00091295	0	187.432	-13.0448	-1.35708	-0.074973	0	0	99.7481	4.71425	0.019752	0.026395	0.017343	99.7452	0.60004	0.481868	93.675	0.009517	0.000714	0.438127
	13C6 Glucose	36 hr	Fecal	65.7152	-4.37003	13.7026	309.187	-17.2507	13.8823	4.35878	301.295	-28.4263	46.4687	1.2843	5.79752	0.995052	-0.0865091	0.123853	0.0119215	73.2215	34.5466	-1.71697	4.22448	0.5949	-0.000760025	0	166.481	-11.6013	-1.22392	-0.0665924	0	0	88.528	4.00096	0.011958	0.020541	0.006657	82.1946	0.39363	0.432537	76.5572	0.008304	0.000621	0.444772
	13C6 Glucose	36 hr	Negative Control	377.014	-28.9431	-1.39622	53.2937	-3.9959	-0.0174749	-0.0159881	39.7362	-3.83242	-0.237487	-0.0158945	-0.000397363	83.1084	-6.088	-0.353248	-0.0415542	0.619814	4.34116	-0.301137	-0.0316711	-0.00173646	-9.55055e-05	0	3.38639	-0.241544	-0.0260924	-0.00135456	0	0	0.507341	2.33538	0.007372	0.015481	0.00489	0.021492	1.87029	0.035407	0.107947	9.65e-05	0.00043	0.063795
	13C6 Glucose	36 hr	Negative Control	415.791	-35.1516	-1.605	57.0921	-4.44184	-0.0372794	-0.0171276	43.2642	-4.11665	-0.265677	-0.0173057	-0.000432642	96.3725	-7.29052	-0.433734	-0.0481862	0.657108	4.5726	-0.307	-0.031485	-0.00182904	-0.000100597	0	3.77154	-0.281797	-0.0284208	-0.00150862	0	0	0.48549	2.55575	0.007718	0.014777	0.006617	0.023248	2.82903	0.048058	0.106178	0.001156	0.000504	0.057878
	13C6 Glucose	36 hr	Negative Control	364.59	-28.4519	-1.42188	44.1917	-3.50789	-0.101807	-0.0132575	34.841	-3.34976	-0.198223	-0.0139364	-0.00034841	78.5191	-5.86426	-0.448705	-0.0392595	0.653527	4.30635	-0.288208	-0.032711	-0.00172254	-9.47397e-05	0	3.40527	-0.249043	-0.0270696	-0.00136211	0	0	0.407383	2.31639	0.007491	0.015978	0.005492	0.02162	2.52459	0.04387	0.075798	0.000967	0.000141	0.056165
	13C Starch	36 hr	Biffidobacterium	104.675	-7.47378	10.3252	13.9416	-1.04579	0.0133447	-0.00418248	11.8398	-1.17108	-0.0188172	-0.00473591	-0.000118398	33.2954	-2.50739	-0.189362	0.0593663	0.759798	4.91939	-0.343229	-0.0350422	-0.00196776	-0.000108227	0	4.16535	-0.327137	-0.0325824	-0.00166614	0	0	0.563061	2.63367	0.008739	0.021551	0.006786	0.032018	3.89943	0.105721	0.133887	0.001181	0.000185	0.067922
	13C Starch	36 hr	Biffidobacterium	130.661	-9.70255	11.953	17.5895	-1.3428	0.0228212	-0.00527686	14.4369	-1.40834	-0.0647775	-0.00577477	-0.000144369	38.4809	-2.86735	-0.216008	0.0522395	0.741169	4.78439	-0.287417	-0.0346061	-0.00191375	-0.000105256	0	4.03964	-0.298068	-0.0257835	-0.00161586	0	0	0.508214	2.71885	0.010109	0.018385	0.006529	0.029657	4.26588	0.106161	0.098574	0.000532	0.000126	0.061745
	13C Starch	36 hr	Biffidobacterium	112.427	-8.22402	10.4382	15.8851	-1.21879	-0.0150546	-0.00476552	13.9237	-1.36817	-0.0835605	-0.00556947	-0.000139237	34.8414	-2.55703	-0.155892	0.0367743	0.693247	4.59371	-0.326526	-0.0332616	-0.00183748	-0.000101062	0	3.8391	-0.285531	-0.0261744	-0.00153564	0	0	0.551101	2.5286	0.005463	0.020565	0.005749	0.023179	3.80158	0.092123	0.099694	0.001181	0.000285	0.058162
	13C Starch	36 hr	Fecal	92.5668	-6.2845	13.533	412.95	-21.5428	24.8383	8.23411	437.12	-41.5401	47.0341	1.46596	7.51336	0.729925	-0.026438	-0.00671531	0.025179	141.385	93.9106	-3.95515	8.79358	2.03598	-0.00206603	0	235.188	-17.0326	-1.73263	-0.0940754	0	0.218895	89.1701	6.25647	0.016913	0.032393	0.020445	44.8578	0.699876	0.208008	175.504	0.004807	0.001722	0.493777
	13C Starch	36 hr	Fecal	107.022	-7.39093	14.4412	449.975	-23.5521	25.6329	9.06765	447.438	-41.3902	53.9182	1.66966	7.9625	1.34366	-0.0962333	-0.0123616	0.0333042	112.146	80.9662	-3.52715	7.51107	1.73117	-0.00178126	0	201.405	-15.1333	-1.49278	-0.0805619	0	0.203896	81.2323	5.62673	0.011973	0.018892	0.011244	38.3741	0.686446	0.200371	141.332	0.005106	0.001689	0.462696
	13C Starch	36 hr	Fecal	97.1305	-6.69994	12.7277	410.93	-21.7743	24.5404	8.45497	427.39	-40.1302	50.6778	1.51146	7.30266	1.01684	-0.0500323	-0.00935496	0.0326606	116.379	77.9414	-3.48494	7.91013	1.68744	-0.00171471	0	204.365	-15.3135	-1.53681	-0.0817459	0	0.205903	77.1746	5.61074	0.008223	0.024287	0.014277	37.0596	0.554328	0.178409	146.433	0.004449	0.002057	0.406697
	13C Starch	36 hr	Negative Control	329.443	-25.3353	-1.24395	40.2963	-3.21128	-0.020952	-0.0120889	34.0186	-3.31902	-0.179724	-0.0136074	-0.000340186	78.1239	-5.74653	-0.372628	-0.039062	0.545913	3.47071	-0.236936	-0.0249428	-0.00138828	-7.63557e-05	0	3.15593	-0.231187	-0.0248299	-0.00126237	0	0	0.391586	1.87517	0.010096	0.016913	0.005309	0.018984	2.77978	0.026303	0.092013	0.001316	0.000441	0.044732
	13C Starch	36 hr	Negative Control	332.636	-26.2885	-1.30211	38.8283	-2.97288	-0.0366938	-0.0116485	32.3145	-3.11483	-0.168606	-0.0129258	-0.000323146	78.0793	-5.80598	-0.422764	-0.0390396	0.560772	3.66805	-0.252343	-0.0267073	-0.00146722	-8.06971e-05	0	3.19919	-0.249127	-0.0221062	-0.00127967	0	0	0.422084	2.05516	0.010185	0.010046	0.005948	0.019394	3.02656	0.031566	0.07844	0.001317	0.00043	0.048809
	13C Starch	36 hr	Negative Control	368.236	-28.787	-1.43739	47.517	-3.61556	-0.0392009	-0.0142551	40.1982	-3.92521	-0.158323	-0.0160793	-0.000401982	87.3365	-6.28353	-0.410059	-0.0436683	0.628264	3.98109	-0.268706	-0.0269675	-0.00159244	-8.75841e-05	0	3.29367	-0.234596	-0.0256492	-0.00131747	0	0	0.441587	2.13161	0.007512	0.016654	0.004353	0.02147	3.31157	0.029512	0.09398	0.000921	8.04e-05	0.050458
	Glucose	36 hr	Biffidobacterium	633.304	-49.3529	-2.4701	40.1171	-2.90644	0.0206982	-0.0120351	32.9376	-3.20142	-0.172078	-0.0131751	-0.000329376	379.236	-28.2854	-1.90933	-0.189618	0.861982	5.00162	-0.361389	-0.0362785	-0.00200065	-0.000110036	0	4.14602	-0.29972	-0.0280117	-0.00165841	0	0	0.575027	2.64711	0.006492	0.021923	0.009361	0.029269	6.88801	0.103652	0.154434	0.000611	0.000358	0.072018
	Glucose	36 hr	Biffidobacterium	578.965	-44.8675	-2.28113	35.7408	-2.62625	-0.0261095	-0.0107222	27.014	-2.54736	-0.121311	-0.0108056	-0.00027014	335.527	-25.1012	-1.53892	-0.167764	0.656784	4.02862	-0.289477	-0.0323817	-0.00161145	-8.86296e-05	0	3.63129	-0.288933	-0.0262154	-0.00145252	0	0	0.457459	2.21355	0.003945	0.018028	0.004397	0.024662	5.32706	0.085437	0.106623	0.001478	0.000585	0.06335
	Glucose	36 hr	Biffidobacterium	582.107	-45.9714	-2.35215	32.6552	-2.36563	0.1492	-0.00979657	28.4194	-2.77513	-0.153984	-0.0113678	-0.000284194	326.959	-24.1732	-1.57474	-0.16348	0.665943	4.17216	-0.300488	-0.0336157	-0.00166886	-9.17874e-05	0	3.46939	-0.264344	-0.0236372	-0.00138776	0	0	0.428516	2.22349	0.006119	0.014166	0.000563	0.023032	5.51785	0.065084	0.090234	0.000974	0.000146	0.060421
	Glucose	36 hr	Fecal	1119.25	-86.3092	-4.82242	3305.16	-250.168	-8.77747	-0.83428	4133.87	-402.435	-27.23	-1.41937	-0.0413387	5.42935	-0.448958	-0.04995	-0.00271468	143.108	58.1287	-4.26256	-0.434779	-0.0232515	-0.00127883	0	127.218	-10.0115	-0.976015	-0.0508871	0	0	46.0004	7.70828	0.009258	0.028725	0.014759	38.459	0.621585	0.384384	9.76833	0.004044	0.000577	0.223757
	Glucose	36 hr	Fecal	1052.75	-85.5154	-4.43605	2996.58	-224.323	-7.56493	-0.722269	3834.14	-374.586	-25.4527	-1.30495	-0.0383415	5.22518	-0.36679	-0.0480717	-0.00261259	135.023	56.1146	-4.25133	-0.420993	-0.0224458	-0.00123452	0	121.185	-9.03089	-0.907956	-0.048474	0	0	44.4166	7.4418	0.008	0.027126	0.014248	37.5281	0.596381	0.431102	9.23762	0.003267	0.000804	0.201086
	Glucose	36 hr	Fecal	1069.95	-85.3134	-4.46	2884.61	-210.562	-6.74713	-0.663524	3875.67	-377.476	-25.4566	-1.33782	-0.0387567	4.77279	-0.327393	-0.0439096	-0.00238639	134.105	56.2914	-4.25059	-0.40619	-0.0225166	-0.00123841	0	113.198	-8.19057	-0.857527	-0.0452794	0	0	42.6045	7.00967	0.004482	0.029383	0.012386	40.4038	0.575862	0.363781	9.12104	0.003337	0.00074	0.214056
	Glucose	36 hr	Negative Control	333.066	-30.5854	-1.31108	43.453	-3.35451	-0.068586	-0.0130359	34.0327	-3.29646	-0.2084	-0.0136131	-0.000340327	79.8455	-5.79404	-0.401119	-0.0399227	0.625404	4.06848	-0.300961	-0.0317194	-0.00162739	-8.95066e-05	0	3.48267	-0.254325	-0.0266126	-0.00139307	0	0	0.450652	2.16116	0.007231	0.016004	0.006546	0.023405	2.98125	0.033476	0.084729	0.001171	0.000389	0.05297
	Glucose	36 hr	Negative Control	347.34	-27.1667	-1.32659	39.5834	-3.01497	-0.0676747	-0.011875	33.5713	-3.22134	-0.193822	-0.0134285	-0.000335713	85.6949	-6.34635	-0.419953	-0.0428475	0.503227	3.28447	-0.243425	-0.0239239	-0.00131379	-7.22583e-05	0	2.80554	-0.193108	-0.0211042	-0.00112222	0	0	0.347241	1.77782	0.007742	0.013928	0.00524	0.019318	2.40032	0.023634	0.064173	0.001203	0.000259	0.047165
	Glucose	36 hr	Negative Control	314.605	-24.3416	-1.23488	32.6986	-2.53637	0.0127899	-0.00980957	28.3489	-2.72664	-0.147351	-0.0113396	-0.000283489	75.2332	-5.54028	-0.372124	-0.0376166	0.468588	2.96203	-0.215763	-0.0204375	-0.00118481	-6.51647e-05	0	2.63141	-0.189359	-0.0197956	-0.00105257	0	0	0.351556	1.58975	0.007949	0.011753	0.004516	0.015818	2.23776	0.025597	0.076212	0.001617	8.92e-05	0.046164
	Starch	36 hr	Biffidobacterium	425.398	-33.0672	-1.76163	40.63	-3.01772	-0.0193557	-0.012189	32.5853	-3.14543	-0.155615	-0.0130341	-0.000325854	100.821	-7.51445	-0.533797	-0.0504105	0.649266	4.30874	-0.297887	-0.0306759	-0.0017235	-9.47923e-05	0	3.4774	-0.252197	-0.023793	-0.00139096	0	0	0.444767	2.38065	0.006822	0.016749	0.005448	0.02479	3.80784	0.089158	0.103361	0.001192	0.000246	0.063271
	Starch	36 hr	Biffidobacterium	406.92	-31.6039	-1.65066	40.5747	-3.15901	0.0671951	-0.0121724	33.9188	-3.27362	-0.175356	-0.0135675	-0.000339188	90.0069	-6.4674	-0.485179	-0.0450035	0.667496	4.34075	-0.303026	-0.0345022	-0.0017363	-9.54964e-05	0	3.62606	-0.262504	-0.0282062	-0.00145043	0	0	0.44876	2.4408	0.009985	0.016316	0.005394	0.02308	3.68661	0.092635	0.13367	0.001551	0.000285	0.060067
	Starch	36 hr	Biffidobacterium	427.323	-39.1115	-1.73464	41.0432	-3.33481	-0.0632231	-0.0123129	33.2114	-3.24078	-0.161595	-0.0132845	-0.000332114	95.0881	-7.1249	-0.456259	-0.047544	0.63744	4.17292	-0.299671	-0.0278221	-0.00166917	-9.18043e-05	0	3.40689	-0.251365	-0.0249662	-0.00136276	0	0	0.460958	2.26607	0.004924	0.016862	0.005324	0.020864	3.60002	0.082341	0.085913	0.000923	0.000403	0.058362
	Starch	36 hr	Fecal	1158.68	-90.5372	-4.9021	3887.95	-301.69	-10.3795	-0.962806	4408.9	-431.007	-29.0077	-1.52203	-0.044089	7.35466	-0.550619	-0.0676629	-0.00367733	180.817	126.367	-9.92414	-0.942048	-0.0505469	-0.00278008	0	1073.38	-79.5244	-7.86825	-0.429352	0	0	501.522	7.63564	0.018112	0.032853	0.065712	518.353	0.850509	0.047537	13.507	0.003759	0.00126	1.57593
	Starch	36 hr	Fecal	1283.04	-100.977	-5.39866	3907.38	-295.261	-10.4108	-0.955579	4575.57	-442.619	-30.2189	-1.56673	-0.0457557	7.47764	-0.425727	-0.0687943	-0.00373882	186.745	134.226	-10.2771	-0.979702	-0.0536903	-0.00295297	0	1090.14	-75.9338	-8.05161	-0.436058	0	0	527.676	8.00551	0	0.039719	0.069412	519.708	0.77402	0.055021	13.5331	0.005675	0.000627	1.51471
	Starch	36 hr	Fecal	1176.74	-92.4126	-4.85041	3547.61	-268.707	-8.84254	-0.839373	4307.18	-424.181	-28.3019	-1.49063	-0.0430718	7.47676	-0.353268	-0.0687862	-0.00373838	180.311	129.017	-9.57433	-0.960106	-0.0516067	-0.00283837	0	1048.53	-77.6976	-7.68239	-0.419413	0	0	484.263	7.81892	0	0.035836	0.05214	507.904	0.762701	0.084365	13.1052	0.003304	0.000518	1.40017
	Starch	36 hr	Negative Control	375.961	-29.5535	-1.4835	36.246	-2.82001	-0.00787635	-0.00498881	30.8765	-2.96167	-0.145838	-0.0123506	-0.000308765	83.7711	-6.34423	-0.420169	-0.0418855	0.631609	4.13655	-0.288341	-0.0298028	-0.00165462	-9.1004e-05	0	3.45588	-0.258304	-0.0276815	-0.00138235	0	0	0.446403	2.37455	0.011059	0.015743	0.005142	0.022372	3.76441	0.032785	0.094899	0.001222	0.000227	0.055636
	Starch	36 hr	Negative Control	370.685	-29.0851	-1.48316	40.985	-3.30237	-0.0611297	-0.00720249	32.8569	-3.1864	-0.16946	-0.0131428	-0.000328569	86.3325	-6.32472	-0.449729	-0.0431662	0.598629	3.95997	-0.286102	-0.0278877	-0.00158399	-8.71193e-05	0	3.19623	-0.242368	-0.0222728	-0.00127849	0	0	0.488088	2.22148	0.009707	0.014793	0.005515	0.019965	3.44223	0.025641	0.082788	0.001323	0.000443	0.052952
	Starch	36 hr	Negative Control	352.551	-27.3865	-1.37909	39.4452	-3.05369	-0.0601633	-0.00800156	30.9619	-3.04039	-0.184038	-0.0123848	-0.000309619	80.476	-6.02502	-0.401898	-0.040238	0.575331	3.82183	-0.256026	-0.0287356	-0.00152873	-8.40803e-05	0	3.20529	-0.242913	-0.0239748	-0.00128211	0	0	0.359402	2.13803	0.008543	0.016123	0.004747	0.020447	3.4542	0.034185	0.098697	0.001292	0.000361	0.057787
